# Supplementary material for: Screening of an FDA-Approved Drug Library: Menadione Induces Multiple Forms of Programmed Cell Death in Colorectal Cancer Cells via MAPK8 Cascades
Source: Pharmaceuticals (Basel). 2025 Jul 31;18(8):1145. doi: 10.3390/ph18081145 (PMC12389538; doi:10.3390/ph18081145)
Supplement: Supplementary file 1 [file pharmaceuticals-18-01145-s001.zip]

Archive with 1 entries (1 files):
- pharmaceuticals-3743930-supplementary.pdf
